# Supplementary material for: Joint-GWAS, Linkage Mapping, and Transcriptome Analysis to Reveal the Genetic Basis of Plant Architecture-Related Traits in Maize
Source: Int J Mol Sci. 2024 Feb 26;25(5):2694. doi: 10.3390/ijms25052694 (PMC10931974; doi:10.3390/ijms25052694)
Supplement: Supplementary file 1 [file ijms-25-02694-s001.zip]

Archive with 1 entries (1 files):
- ijms-2811736-supplementary.pdf
